# Supplementary material for: Effect of Epigallocatechin-3-Gallate on EGFR Signaling and Migration in Non-Small Cell Lung Cancer
Source: Int J Mol Sci. 2021 Oct 31;22(21):11833. doi: 10.3390/ijms222111833 (PMC8583909; doi:10.3390/ijms222111833)
Supplement: Supplementary file 1 [file ijms-22-11833-s001.zip]

Archive with 1 entries (1 files):
- ijms-1396736-supplementary.pdf
